# Supplementary material for: Electronic Coupling in Triferrocenylpnictogens
Source: ACS Org Inorg Au. 2024 Aug 17;4(5):545–56. doi: 10.1021/acsorginorgau.4c00034 (PMC11450725; doi:10.1021/acsorginorgau.4c00034)
Supplement: Supplementary file 2 — gg4c00034_si_002.xyz [file gg4c00034_si_002.xyz]

61
Fc3N_neutral @ B3PW91/6-311+G(2df,p)
 Fe        2.363673610863     11.225583298772      4.338997982913
 N        -0.000391737497      9.141594836669      4.012404674239
 C         0.462414092225     10.447379194998      4.325398875076
 C         1.086614267761     12.359001762135      5.445534659761
 H         1.396767442732     13.038156230566      6.225717279906
 C         0.586009465968     11.496813286508      3.374000395146
 H         0.430765856577     11.382475970020      2.312615582867
 C         0.963854605681     12.678042111608      4.063089047013
 H         1.160651822309     13.641033005852      3.616644375489
 C         0.782695606473     10.981489509883      5.609052663456
 H         0.814610809700     10.426394432548      6.533653871748
 C         3.814950364425      9.799394250382      4.584617108136
 H         3.637804754175      8.816967664620      4.991247953464
 C         3.707049686184     10.163927596050      3.216172936861
 H         3.442056118825      9.503125874777      2.406514324869
 C         3.963794555605     11.557027789913      3.108506980258
 H         3.926467022620     12.141989764658      2.201800891377
 C         4.139329110865     10.967760073439      5.323196138664
 H         4.256262722416     11.027615187009      6.394868862701
 C         4.230996832095     12.054842992494      4.412464100315
 H         4.428743644462     13.084589905351      4.670131677224
 C        -1.362616048600      8.887965920560      4.323506365627
 C        -3.332076128925      8.471961304398      5.440213230163
 H        -4.076843827957      8.401049079899      6.218943784349
 C        -2.331019654410      8.468204237103      3.370731676202
 H        -2.152108906040      8.389351503796      2.309816666411
 C        -3.543861578014      8.204081021478      4.057739152000
 H        -4.474970991826      7.891484384136      3.609735613855
 C        -1.987995006072      8.899437349697      5.605973300101
 H        -1.525709824295      9.207197560381      6.530932332035
 C         0.899892532269      8.087054454653      4.319965072230
 C         2.246524030606      6.588190814204      5.432933973943
 H         2.681677113606      5.978106731635      6.210487164545
 C         1.746396919345      7.459489882800      3.365199751659
 H         1.723913834883      7.655061918341      2.304509317478
 C         2.582368486061      6.540196679159      4.049873104886
 H         3.318159010525      5.890758897065      3.600162244982
 C         1.204729922439      7.538491007038      5.601226189479
 H         0.709330076452      7.784970130930      6.527383435452
 Fe       -2.988807974566     10.143809074156      4.332534514857
 C        -2.482762509235     12.115371939710      4.576634950062
 H        -1.544622569668     12.455187990112      4.984597457318
 C        -2.741623874728     11.837369969985      3.208091271265
 H        -2.035829983057     11.939064743408      2.399376675972
 C        -4.075484060143     11.360891497700      3.098665950508
 H        -4.561229209979     11.033983495931      2.191555474096
 C        -3.657573413354     11.811032244640      5.313521628894
 H        -3.770011698099     11.883751128050      6.384885772732
 C        -4.642505820715     11.344214024086      4.401644873327
 H        -5.633160920389     10.999571125926      4.657975725670
 Fe        0.625382549840      6.051033203829      4.327120370853
 C        -1.334849682316      5.504414558430      4.573240459683
 H        -2.097134614078      6.147163201724      4.982875543849
 C        -0.966742432861      5.420337710655      3.204077300252
 H        -1.408225217628      5.982041428631      2.396555917537
 C         0.112146869550      4.502936629268      3.092134067868
 H         0.636286980141      4.246021469638      2.183847359393
 C        -0.483177059181      4.638065746295      5.308040500949
 H        -0.488430759629      4.503184559122      6.379253599433
 C         0.411812473044      4.018800568661      4.394172062005
 H         1.205622312539      3.332498619598      4.648600599410
61
Fc3P_neutral @ B3PW91/6-311+G(2df,p)
 Fe        2.449918008494     11.370764451116      4.331098854889
 P        -0.000757962100      9.140301895309      3.407928360790
 C         0.543567718365     10.659423102361      4.242144062326
 C         1.279196048824     12.227896933056      5.772671273407
 H         1.651989482911     12.679478964020      6.679952143224
 C         0.644997596010     11.925477891525      3.587001986176
 H         0.447238073472     12.101347775181      2.540726103132
 C         1.092036151578     12.888734000960      4.528099549912
 H         1.293408697245     13.929723030690      4.325140178140
 C         0.947351301308     10.859264083607      5.597958993703
 H         1.039660722276     10.087281069332      6.344939569273
 C         3.913355275970      9.955332348120      4.481767762589
 H         3.785635553970      9.007224064748      4.980511662964
 C         3.618967670518     10.219372707491      3.116522109955
 H         3.233978603989      9.508909354726      2.403004699915
 C         3.861460898212     11.596738941785      2.869217175561
 H         3.701024636056     12.110984809200      1.933825054241
 C         4.341684297175     11.172328357643      5.077301274970
 H         4.609030865399     11.310632366920      6.114022493920
 C         4.307794113687     12.187341847990      4.082347808260
 H         4.547181203581     13.229515518605      4.230494600827
 C        -1.587953202173      8.851943857596      4.242897274900
 C        -3.313610946606      8.705875419467      5.773922706623
 H        -3.890863979983      8.803588063636      6.681273519069
 C        -2.735121066517      8.305915342104      3.588488586830
 H        -2.788797769108      8.045889985433      2.542442645938
 C        -3.792529214787      8.211983313817      4.529967198976
 H        -4.794650538699      7.865208481534      4.327682989126
 C        -1.962617828151      9.103107696850      5.598457933321
 H        -1.340205796404      9.570157504853      6.344726404585
 C         1.043790522896      7.909474809814      4.240798012304
 C         2.036073187112      6.488273356561      5.770157745615
 H         2.241811145109      5.939539342390      6.677135241024
 C         2.089115704946      7.189117594480      3.584535833109
 H         2.339230944142      7.272649966636      2.538035316616
 C         2.700990833415      6.320455597589      4.524975481390
 H         3.502101794487      5.626084786836      4.321325516981
 C         1.016157795567      7.459561734662      5.596466394942
 H         0.301861188546      7.765260679976      6.343987532301
 Fe       -3.157280454040     10.146961185654      4.330793320530
 C        -2.664479283039     12.122697421698      4.480405506790
 H        -1.780149974625     12.487022843453      4.979683962729
 C        -2.744294620710     11.734418102055      3.115444244531
 H        -1.935889626987     11.756413203804      2.402599527357
 C        -4.057927949738     11.254961809820      2.867223943510
 H        -4.421941112865     10.858115872265      1.931732471188
 C        -3.932985902007     11.884535500195      5.074975543860
 H        -4.187567306748     12.047479186937      6.111319906842
 C        -4.793795028029     11.346494180518      4.079595722509
 H        -5.815997335072     11.032245586941      4.226983507369
 Fe        0.707440680154      5.902746116326      4.329533516414
 C        -1.249503054758      5.341790528716      4.482884423765
 H        -2.006356511271      5.925631508285      4.983127393186
 C        -0.875881241029      5.465979743398      3.117173113386
 H        -1.300364673079      6.154620512235      2.404667929618
 C         0.195711734751      4.567993942775      2.867457759459
 H         0.719652224943      4.450626773472      1.931047287539
 C        -0.408183083492      4.362351319872      5.076351946905
 H        -0.420187747954      4.060853912732      6.112854314738
 C         0.486498576441      3.885513287302      4.079630193869
 H         1.269969958422      3.157388958009      4.225927244895
61
Fc3As_neutral @ B3PW91/6-311+G(2df,p)
 Fe        2.496093071181     11.412566229532      4.334218062295
 As        0.000039906793      9.141034568257      3.354803307218
 C         0.583767164969     10.719514262736      4.310725038082
 C         1.421281756542     12.169135829219      5.901062732755
 H         1.848787301122     12.553458763838      6.815197077599
 C         0.653826161961     12.025836015503      3.740755222920
 H         0.394513988735     12.283058555982      2.725148860829
 C         1.165227439886     12.918005232208      4.720584984497
 H         1.360576482951     13.970638123362      4.581013526177
 C         1.067401420044     10.817168330398      5.649337755441
 H         1.194754039469      9.991119457954      6.330785039537
 C         3.980612598844     10.012618268802      4.376833629492
 H         3.902708134393      9.065599777385      4.888363027971
 C         3.577368657239     10.265760498695      3.037503362703
 H         3.149393284125      9.546729325386      2.356895978071
 C         3.784859616998     11.644743425309      2.765377859119
 H         3.547664474631     12.151492039523      1.842287342438
 C         4.441578204994     11.237442661463      4.931175164345
 H         4.789415723540     11.383842013611      5.942524369529
 C         4.319274283559     12.246447542131      3.936807346492
 H         4.560277900765     13.291522414949      4.059895542385
 C        -1.658438772446      8.856999790766      4.311493913453
 C        -3.332223277517      8.858307553453      5.902100296071
 H        -3.878652047503      9.037296515005      6.816137968244
 C        -2.824623489003      8.263096947025      3.742389404235
 H        -2.917927774075      7.908799524122      2.727055422185
 C        -3.852711835357      8.260257766259      4.722479140295
 H        -4.861846332519      7.902649223666      4.583497329895
 C        -1.984593570935      9.228625267379      5.649489546799
 H        -1.333037860207      9.753872070118      6.329751134667
 C         1.074782439454      7.846133720695      4.311323380318
 C         1.911035350840      6.396341145539      5.902055851269
 H         2.029740631458      5.834022225309      6.816149452415
 C         2.171755491566      7.132900695549      3.742007053632
 H         2.524585952393      7.229041340258      2.726486143875
 C         2.688596683079      6.244222827186      4.722207427345
 H         3.502970987475      5.549183563048      4.583262890031
 C         0.916726838332      7.378439034418      5.649563010408
 H         0.136476378760      7.680643429585      6.330035715903
 Fe       -3.216316918269     10.165191092215      4.333600193415
 C        -2.748963015886     12.151259319618      4.374347747591
 H        -1.891056326451     12.558358072229      4.886350829596
 C        -2.764974046037     11.674175822801      3.035600244297
 H        -1.928206896450     11.663652247121      2.355196501086
 C        -4.062105230684     11.162563698212      2.763025245645
 H        -4.381203383665     10.702584543859      1.840185290982
 C        -4.040282598934     11.937175491421      4.927971130449
 H        -4.342099181238     12.166023063566      5.938757710331
 C        -4.851394978838     11.324570897596      3.933743927332
 H        -5.876625036349     11.009547993683      4.056394272681
 Fe        0.720398116991      5.842652696528      4.334679191000
 C        -1.233269455991      5.254045087497      4.377764464705
 H        -2.014867824157      5.793024071885      4.890391754908
 C        -0.813609224568      5.478492100214      3.038432907600
 H        -1.224157090023      6.208159904576      2.358434501882
 C         0.277958564754      4.611138105786      2.764942378986
 H         0.834858881591      4.564681408348      1.841455339394
 C        -0.401436838983      4.242880879781      4.930703965150
 H        -0.447599701814      3.867213996863      5.941723091185
 C         0.533731169478      3.846781600859      3.935537524465
 H         1.319173608987      3.116264474791      4.057346309198
61
Fc3Sb_neutral @ B3PW91/6-311+G(2df,p)
 Fe        2.515970439300     11.483533398347      4.329460616229
 Sb        0.000472218762      9.139853514024      3.113758391482
 C         0.579786138898     10.857909843743      4.227074292217
 C         1.419874436854     12.234990315201      5.883501741896
 H         1.831105918170     12.578843850026      6.820898415333
 C         0.711317533491     12.178086097517      3.699411230454
 H         0.489808794746     12.477884324504      2.685812630724
 C         1.225343930462     13.024744073533      4.718302505006
 H         1.459019862962     14.073822043872      4.615596762870
 C         1.027262468011     10.903366854602      5.581314152768
 H         1.110833557384     10.056180494042      6.243873686697
 C         3.964942067538     10.048916915460      4.433237595208
 H         3.851634702393      9.111940454655      4.956189297528
 C         3.604855290984     10.288232751107      3.079528319072
 H         3.190733397954      9.562323721647      2.397096667958
 C         3.849887491635     11.657942154537      2.790350183757
 H         3.651313120951     12.153681515573      1.852349621619
 C         4.439616616280     11.272304486020      4.979514914123
 H         4.764547794067     11.427812006505      5.997090120908
 C         4.367469333552     12.266946185887      3.965605218777
 H         4.630630512058     13.307812972777      4.077693964258
 C        -1.775890009343      8.782910197341      4.228912165342
 C        -3.387521287039      8.824692844240      5.886146761060
 H        -3.890438408420      9.010725279233      6.823442470440
 C        -2.984967691968      8.234812882681      3.703153895808
 H        -3.134375820209      7.890656279249      2.690457063771
 C        -3.974592406439      8.258307529947      4.722606296664
 H        -4.999728698116      7.935004368290      4.621327958729
 C        -2.038431971170      9.150773769976      5.582299603385
 H        -1.346265375923      9.648816922448      6.242963722890
 C         1.199215949734      7.780229401015      4.228290843869
 C         1.968359774964      6.363053016878      5.885224666546
 H         2.058966472675      5.834693675013      6.822615392979
 C         2.276719423511      7.005506454846      3.701649232191
 H         2.648358728376      7.047329711985      2.688505830557
 C         2.750921916606      6.136372712740      4.720952414108
 H         3.542395657919      5.409111779846      4.619170803052
 C         1.012465824406      7.369492037731      5.581994374277
 H         0.236233520358      7.721328537412      6.243369221724
 Fe       -3.287058501199     10.146052024669      4.328796130798
 C        -2.771968499184     12.119289392356      4.428353420999
 H        -1.904929483419     12.492557296261      4.950939074026
 C        -2.797758703508     11.684611095861      3.075625629796
 H        -1.961673991530     11.688737322806      2.393686958385
 C        -4.105666056325     11.209397595555      2.786843292771
 H        -4.434668724410     10.787062969031      1.849595222089
 C        -4.068772503569     11.918105572502      4.974367202152
 H        -4.366711655904     12.123750259664      5.991302171075
 C        -4.892721255670     11.354772599005      3.961337947712
 H        -5.925448548540     11.061312385373      4.073465788314
 Fe        0.771240809807      5.790687631396      4.329123326070
 C        -1.195507248371      5.253037367785      4.431952600476
 H        -1.950399149801      5.818305674261      4.956198242298
 C        -0.808316055219      5.448308019819      3.078626028507
 H        -1.229651348430      6.171800502263      2.398100191317
 C         0.255236189185      4.551806540381      2.787246398948
 H         0.783698132608      4.478007868948      1.848977909506
 C        -0.373428036401      4.228877677094      4.975742816015
 H        -0.401171945597      3.867346939868      5.992471849928
 C         0.523973268500      3.796399813826      3.960780983529
 H         1.293842080599      3.047830621906      4.071088601827
61
Fc3Bi_neutral @ B3PW91/6-311+G(2df,p)
 Fe        2.532283175697     11.515148921843      4.326233004371
 Bi       -0.000059274470      9.141024076059      2.990139946629
 C         0.587310632222     10.914922251483      4.194438983444
 C         1.431744273299     12.244913175162      5.885715473165
 H         1.838544077161     12.563667439850      6.833914198177
 C         0.738948019098     12.243052787351      3.695481560771
 H         0.527252169398     12.570887945844      2.688179006874
 C         1.256459335431     13.062004379015      4.736537322944
 H         1.502535526776     14.110526945418      4.658832840255
 C         1.024991225800     10.924339160700      5.550896191280
 H         1.094137406534     10.062020349512      6.195468314198
 C         3.971303180105     10.070978372737      4.442426565707
 H         3.849189075966      9.135620876247      4.966374049040
 C         3.621544890808     10.309226615875      3.085875802402
 H         3.213309505590      9.580992532427      2.402196532578
 C         3.876363258372     11.677015776222      2.794622046093
 H         3.688805315171     12.171678683307      1.853720338803
 C         4.450439855677     11.292676001180      4.988444656681
 H         4.770654009222     11.448384464397      6.007503978572
 C         4.390877617276     12.285418957268      3.971614186170
 H         4.660902299231     13.324698196771      4.082579920786
 C        -1.830599529964      8.763043772673      4.194454008454
 C        -3.405085810957      8.825860519841      5.885514436220
 H        -3.885111423761      9.017539980726      6.833684398024
 C        -3.055643481375      8.228565637869      3.695024182390
 H        -3.232872446819      7.881683515227      2.687418726261
 C        -4.023987990523      8.265369960921      4.735771919130
 H        -5.054552634279      7.952521115574      4.657638932339
 C        -2.058365486749      9.135904929653      5.551225855391
 H        -1.346851045974      9.627106931107      6.196422934794
 C         1.242067090109      7.744888008793      4.194577180903
 C         1.973541169335      6.349981780708      5.886230974884
 H         2.046749696643      5.838405987950      6.834460175791
 C         2.317651757699      6.950950835833      3.695862097403
 H         2.707435199581      6.970604240810      2.688562520565
 C         2.769100654862      6.094024537139      4.737064970547
 H         3.555086113619      5.357666789551      4.659564592532
 C         1.031860998434      7.361045138807      5.551181418616
 H         0.249645470008      7.731186247529      6.195488787692
 Fe       -3.324254952446     10.145066338102      4.326745725071
 C        -2.794798929286     12.113890679699      4.443498612206
 H        -1.923874739714     12.476425748318      4.967367592586
 C        -2.826199536358     11.692545195927      3.086891459435
 H        -1.991605577225     11.705130212138      2.402999004234
 C        -4.137830269082     11.228201037340      2.795747795336
 H        -4.472307564874     10.818620571078      1.854680548405
 C        -4.092074989366     11.916384371093      4.989789789263
 H        -4.387056916037     12.115188628927      6.008954540615
 C        -4.921752315526     11.368019608354      3.973007613929
 H        -5.956465057600     11.081094668997      4.084008380325
 Fe        0.791849321343      5.760426329945      4.326405742894
 C        -1.177834548220      5.234370436000      4.441775103533
 H        -1.927404688612      5.807641045828      4.965265467712
 C        -0.796551066463      5.417912926327      3.085325052103
 H        -1.224267480976      6.134515442955      2.401059492742
 C         0.261688518964      4.514454170028      2.794704190354
 H         0.784242541604      4.429897689290      1.853949063961
 C        -0.358270567023      4.209684131422      4.988478195257
 H        -0.383111106767      3.855066491745      6.007741340769
 C         0.532066137677      3.765590770973      3.972108369684
 H         1.298199911735      3.013328211217      4.083518721522
61
Fc3N_cation @ B3PW91/6-311+G(2df,p)
 Fe        2.428238203870     10.960389108989      4.076415162630
 N         0.052921467032      9.080256257675      5.019437415151
 C         0.564628569701     10.144348713918      4.235227347215
 C         0.981420092182     12.283656956510      3.521539868315
 H         1.103167506602     13.355496177994      3.510300275436
 C         1.010826609992     10.074519087548      2.881719520562
 H         1.113183934139      9.179944718160      2.288439181390
 C         1.271466173440     11.400582836971      2.448222019615
 H         1.646907720882     11.683217544313      1.476886485772
 C         0.556655030914     11.510384415013      4.631301227945
 H         0.274385896776     11.886531744554      5.599398821174
 C         3.756943293157     10.007437137410      5.315952385794
 H         3.541210098373      9.159553721159      5.947781149318
 C         4.219637152029      9.962298193940      3.971777333507
 H         4.435138347081      9.074865067289      3.395328596771
 C         4.369636834231     11.297408939730      3.513094833463
 H         4.686875644725     11.597665332840      2.526316949775
 C         3.622212089268     11.371048790246      5.685745437705
 H         3.272871494275     11.738302691735      6.638471285239
 C         4.001537744698     12.167297273406      4.572566912095
 H         3.983352257386     13.245462086849      4.529377448736
 C        -1.229016587310      9.214369757450      5.627273376880
 C        -2.911117989637      9.785394995129      7.074436763303
 H        -3.476327624522     10.292159703863      7.841230569911
 C        -2.356127193806      8.385894777510      5.336665230499
 H        -2.404999781758      7.637076686490      4.563591453109
 C        -3.390180506331      8.738767150082      6.242088366930
 H        -4.382990771661      8.316738744744      6.264177968675
 C        -1.574148638858     10.078649024080      6.705431233218
 H        -0.934423863800     10.817036390736      7.161259749472
 C         0.685567400730      7.898674761038      5.132577558196
 C         1.196117340764      5.732080059215      5.772105209638
 H         1.151560633104      4.777387622774      6.273759218245
 C         1.867364163035      7.478293616286      4.439424138694
 H         2.428289377091      8.090200212782      3.755264550757
 C         2.216231090705      6.177319879670      4.893878278350
 H         3.095035097848      5.624787388585      4.598000078217
 C         0.215840061072      6.756607248720      5.863535916626
 H        -0.690277538803      6.721479460497      6.445669200126
 Fe       -2.830174652399     10.334752720459      5.103255422701
 C        -2.681602998686     12.260806196163      4.418767352801
 H        -1.982756155713     13.000393873030      4.776054668251
 C        -2.457219799630     11.345078910955      3.356580644833
 H        -1.555533301813     11.266220913273      2.770587115773
 C        -3.617064754376     10.537883011661      3.223941622546
 H        -3.756896479937      9.735749643765      2.515233476600
 C        -3.979945715762     12.020429827178      4.941023930019
 H        -4.436714900176     12.537867209615      5.770652592452
 C        -4.558337505699     10.954069691434      4.203311034130
 H        -5.530374117662     10.517988387325      4.375926113251
 Fe        0.442196923795      6.070834251791      3.915720358611
 C        -1.373912483620      5.270306863760      3.221062305272
 H        -2.282748939562      5.227549887031      3.802188772010
 C        -0.984903359227      6.319118273721      2.354913167967
 H        -1.529453492733      7.236242482669      2.182570098749
 C         0.283123424177      5.999600242347      1.816993578790
 H         0.857665103188      6.612509408765      1.139024403467
 C        -0.348901899591      4.283982847440      3.208303123306
 H        -0.353251611213      3.358746915946      3.763948093437
 C         0.678673742333      4.736570312325      2.337298593879
 H         1.598512145692      4.218716398525      2.112339845514
